# Supplementary material for: An ultra-stable cytoplasmic antibody engineered for in vivo applications
Source: Nat Commun. 2020 Jan 17;11:336. doi: 10.1038/s41467-019-13654-9 (PMC6969036; doi:10.1038/s41467-019-13654-9)
Supplement: Supplementary file 3 — Source Data [file 41467_2019_13654_MOESM3_ESM.xlsx]

## Sheet: Figure 1
Data for Figure 1b
		Net charge at			Estimated pI
		cytoplasmic pH
		7.4	7.03	6.6
no tag	A36	-3.3	-2.3	-2.1	5.59
T7, EGFP, His	A36	-8.8	-6.4	-2.3	6.39
s3Flag	A36	-10.1	-9.3	-8.1	5.01
s3Flag, HA	A36	-12.1	-11.3	-10.1	4.89
no tag	M4	0.5	1	1.4	7.66
T7, EGFP, His	M4	-5	-2.6	1.3	6.73
s3Flag	M4	-6.3	-5.5	-4.6	5.28
s3Flag, HA	M4	-8.3	-7.5	-6.6	5.07
Data for Figure 1d
% cells with aggregates	A36			M4
	T7,EGFP,His-tag	s3Flag	a3Flag, HA	T7,EGFP,His-tag	s3Flag	a3Flag, HA
#1	37.6426	6.17284	2.09205	32.2917	10.0917	1.61943
#2	41.5301	6.19469	1.19522	38.8889	6.74603	1.22449
#3	38.8158	5.57769	2.5	33.557	9.2437	1.80995
Average	39.3295	5.98174	1.92909	34.9125	8.69382	1.55129

## Sheet: Figure 2
Data for Figure 2a, b
	ScFvs	#1	#2	#3	Average of % cells with aggregates	pI	pH 6.6	pH 7.4
1	ADB65753.1	0	0.246914	0.257732	0.168215	4.84	-11.1	-13.1
2	AAQ83756.1	0	0	0.584795	0.194932	4.78	-12.1	-14.1
3	1DZB	0	0.221729	0.171821	0.131184	5.07	-8.1	-10.1
4	CAA10385.1	0	0	0	0	4.81	-12.1	-14.1
5	AAA19165.1	0	0	0	0	4.72	-12.6	-14.2
6	CAA10386.1	0.289017	0	0	0.0963391	4.73	-14.1	-16.1
7	AAC26546.1	1.13636	2.86533	3.10559	2.36909	4.94	-9.1	-11.1
8	AAL50781.1	0.254453	0	0.775194	0.343216	4.78	-12.1	-14.1
9	AAK85298.1	2.89532	2.45098	1.89394	2.41341	4.81	-11.5	-13.2
10	BAN78506.1	0.879121	1.59363	1.8018	1.42485	5	-8.6	-10.2
11	ADC53454.1	2.26337	3.53535	1.34357	2.38077	5.35	-5.7	-8
12	ADB65755.1	3.08748	1.90972	1.5625	2.18657	5.21	-6.1	-8.1
13	CAC42244.1	8.3871	6.72515	8.42912	7.84712	5.64	-3.7	-6
14	ACN88154.1	6.74419	4.26439	3.85542	4.95467	5.48	-4.7	-7
15	CAA94521.1	1.58014	3.11005	1.33556	2.00858	5.52	-6.3	-9.7
16	STAND-A36	2.09205	1.19522	2.5	1.92909	4.89	-10.1	-12.1
17	scFv-GFPA36	37.6426	41.5301	38.8158	39.3295	6.39	-2.3	-8.8

## Sheet: Figure 3
Data for Figure 3c
	Aggregation
	T7A36H		Total Cell Number	Cells with aggregates	Aggregates (%)
		#1	270	81	30
		#2	176	74	42.0455
		#3	214	69	32.243
				Average	34.7628
Data for Figure 3h
		STAND-A36	scFv-GFPA36	scFv-T7-A36
	#1 T1/2	1.539	0.5767	0.9439
	#2 T1/2	1.236	0.5508	1.149
	#3 T1/2	1.861	0.5779	0.5392
	#4 T1/2	2.115	0.7431
	average	1.68775	0.612125	0.877367
Data for Figure 3i
	Kd
	STAND-A36		absorbance at 450 nm
		(nM)	#1	#2	#3
		0.229	0.00616667	0.0106667	0.0116667
		0.458	0.0336667	0.0401667	0.0371667
		1.15	0.115667	0.108667	0.105667
		2.29	0.290333	0.180833	0.239333
		4.58	0.692833	0.784333	0.867833
		9.17	1.05383	1.02933	1.10433
		18.33	1.78933	1.66733	1.63083
		36.6	1.84517	1.78217	1.76267
	Kd
	scFv-GFPA36		absorbance at 450 nm
		nM	#1	#2	#3
		3.7707	0	0.0025	0.001
		7.5414	0.003	0.001	0.003
		18.8535	0.0125	0.012	0.012
		37.707	0.0195	0.0205	0.0225
		75.414	0.053	0.057	0.0575
		150.828	0.1385	0.1335	0.1475
		301.272	0.3245	0.3065	0.2935
		601.015	0.4895	0.61	0.54
	Kd
	scFv-T7-A36		absorbance at 450 nm
		nM	#1	#2	#3
		1.17124	0	0.0005	0.001
		2.34341	0.003	0.003	0.003
		4.6868	0.004	0.004	0.005
		9.374	0.015	0.016	0.019
		18.75	0.078	0.0635	0.055
		37.5	0.235	0.231	0.24
		75	0.6115	0.541	0.491
		150	1.0455	1.0185	1.081
		300	1.797	1.6565	1.655
		600	2.009	2.1725	2.1255
		1200	2.7255	2.506	2.564
		1800	1.4383	2.8175	2.822

## Sheet: Figue 5
	Uncropped and unprocessed scans of the immuno blots
	Figure 5k

## Sheet: Figure 6
						Uncropped and unprocessed scans of the immuno blots
Data for Figure 6a
	GST	GST-C2A	GST-C2B
	0.001	3.04	0.007
	0	3.1	0.0055
	0.002	2.926	0.0075
average	0.001	3.022	0.00666667
Data for Figure 6e
	M4	A36
	1	0.19236
	1	0.20472
	1	0.639931
	1	0.705479
	1	0.256735
	1	0.325098
average	1	0.387387
Data for Figure 6g
	M4	A36
	65.3061	55.8824
	78.3582	62.8378
	69.5946	59.5588
average	71.0863	59.4263
Data for Figure 6h
	M4	A36
	17.2474	10.8249
	11.4777	7.4925
	9.02448	6.79477
	10.3788	6.59318
	12.4772	8.99023
	9.19016	8.6437
	13.1391	8.96555
	8.44272	9.7544
	9.90379	8.84431
	10.0044	11.1652
	5.45038	9.81231
	7.1626	6.75
	11.0547	5.23077
		5.334
average	10.381	8.22828

## Sheet: Figure 7
Data for Figure 7b
(pg/ml)	M4	A36	Non-injected
No.1	23.2537	13.3509	26.1385
No.2	25.348	13.3463	25.715
No.3	26.7503	13.9791	26.708
No.4	25.568	13.4371	23.5175
No.5	24.098	14.1617	26.0695
No.6	23.367	13.8034	27.6365
Average	24.7308	13.6798	25.9642
Data for Figure 7c	Striatum			SN
(pg/mg)	M4	A36	Non-injected	M4	A36	Non-injected
No.1	69.6066	78.7989	86.7649	5.95882	5.62307	5.07622
No.2	87.0512	72.4999	87.597	5.49191	6.51769	32.9988
No.3	90.777	94.0034	87.768	5.2776	9.61174	7.2805
No.4	83.3936	97.3419	91.9231	5.9238	7.44011	7.00069
No.5	80.615	82.0728	87.225	5.0472	6.24853	8.54512
No.6	97.2421	96.8911	99.625	6.49583	3.52421	5.22096
Average	84.7809	86.9346	90.1505	5.69919	6.49422	11.0204
Data for Figure 7d,e
DOPAC in Cpu					HVA in Cpu
(pg/mg)	M4	A36	Non-injected			M4	A36	Non-injected
No.1	9.45411	11.7683	11.8643		No.1	5.6971	4.46141	4.72474
No.2	6.95914	7.71108	9.66272		No.2	4.10619	4.15645	4.77153
No.3	5.73065	8.29816	8.52077		No.3	4.51574	4.08795	4.49241
No.4	8.71486	7.57383	9.42104		No.4	3.4292	4.45376	4.79568
No.5	8.18684	8.59518	10.3428		No.5	5.35662	3.84857	4.19295
No.6	11.7474	9.23934	8.84891		No.6	4.95929	4.34485	4.00986
Average	8.46549	8.86431	9.77674		Average	4.67736	4.2255	4.49786
DOPAC in SN					HVA in SN
(pg/mg)	M4	A36	Non-injected			M4	A36	Non-injected
No.1	1.5662	1.51751	1.36632		No.1	1.58153	1.41781	1.07201
No.2	1.28272	1.51343	6.10119		No.2	0.979917	1.18767	3.02958
No.3	1.30923	2.0478	1.94441		No.3	1.15301	1.60306	1.42713
No.4	1.41956	1.53669	1.70067		No.4	1.05776	1.23422	1.37436
No.5	1.21514	1.42566	2.02652		No.5	1.18965	1.11713	1.4847
No.6	1.73784	0.994561	1.44603		No.6	1.61617	0.869232	1.20011
Average	1.42178	1.50594	2.43086		Average	1.26301	1.23819	1.59798

## Sheet: Figure 8
Open field for Figure 8a-d	TotalDistance(cm)	TotalCenterTime(sec)	MovingSpeed(cm/s)	Rearing
A36-1	13104.3	1758	4.3	435
A36-2	15486	1449.5	5.2	422
A36-3	11428.6	1690.3	4.1	257
A36-4	13269	1314.3	5.1	365
A36-5	13882.5	1501.5	4.8	280
A36-6	13562.5	1580.8	4.2	430
A36-7	13613.8	1445.8	4.6	444
A36-8	10091.9	1554.8	3.9	427
Average	13054.8	1536.87	4.525	382.5
M4-1	14842.2	1664.8	4.9	534
M4-2	10720.3	1655.8	4	244
M4-3	14356	1636	5.2	448
M4-4	13685.3	1067	4.7	400
M4-5	10683.2	2139	3.6	373
M4-6	10770.5	1441.8	3.6	430
M4-7	10302.6	1983	3.4	391
Average	12194.3	1655.34	4.2	402.857
Non-injected-1	12430.9	1879.8	4.2	399
Non-injected-2	11147.3	1916.5	4.1	413
Non-injected-3	11940.2	1949.5	4	374
Non-injected-4	10246.5	1743.5	3.6	451
Non-injected-5	10813.3	2223.8	3.5	330
Non-injected-6	13890	1777.1	4.7	453
Non-injected-7	14355.7	1636.5	4.6	495
Average	12117.7	1875.24	4.1	416.429
Rotarod test for Figure 8e
(sec)	Day1	Day2	Day3	Day4	Day5
A36-1	58	78	133	232	290
A36-2	23	5	113	217	295
A36-3	8	9	19	51	48
A36-4	18	11	7	8	48
A36-5	20	291	283	324	127
A36-6	37	115	216	118	340
A36-7	17	33	46	198	312
A36-8	94	109	56	8	42
Average	34.375	81.375	109.125	144.5	187.75
M4-1	106	177	586	432	467
M4-2	15	57	51	134	268
M4-3	18	58	78	100	536
M4-4	78	68	516	616	502
M4-5	38	89	182	367	328
M4-6	24	37	128	212	749
M4-7	156	444	250	252	565
Average	62.1429	132.857	255.857	301.857	487.857
Non-injected-1	107	438	654	561	620
Non-injected-2	13	36	138	341	287
Non-injected-3	13	37	200	470	872
Non-injected-4	33	134	204	288	327
Non-injected-5	23	66	117	474	337
Non-injected-6	63	106	143	252	440
Non-injected-7	19	162	388	462	456
Avarage	38.7143	139.857	263.429	406.857	477

## Sheet: Figure 9
Data for Figure 9a									Uncropped and unprocessed scans of the immuno blots
		Net charge at
		cytoplasmic pH
		7.4	7.03	6.6	Estimated pI
	No tag	-0.3	0.3	0.9	7.19
	Myc	-2.3	-1.8	-1.1	5.97
	s3Flag	-7.1	-6.3	-5.2	5.29
	s3Flag, HA	-9.1	-8.3	-7.1	5.08
Data-for Figure 9c		aggregation (%)	Myc	s3Flag	s3Flag, HA
		#1	94.5652	7.8534	0.367647
		#2	100	5.34759	0.930233
		#3	97.0588	9.72973	0.97561
		Average	97.208	7.64358	0.75783
Data for Figure 9e		Specific binding(Absorbance(GST-hKras)-Absorbance (GST))
		#1	#2	#3	Average
	STAND-Y13-259 (nM)	absorbance at 450 nm
	10.35	0.988	1.067	1.021	1.02533
	20.91	1.7765	1.781	1.622	1.7265
	41.82	2.2955	2.438	2.3845	2.37267
	83.43	2.9655	2.7975	2.815	2.85933
	166.87	3.132	3.096	3.1135	3.11383
	332.92	3.009	2.999	2.989	2.999
	667.87	3.0385	2.9985	3.052	3.02967
	1000.79	2.8435	2.89	2.8435	2.859
Data for Figure 9h
		#1	#2	#3	#4	#5	Average
	mock	1	1	1	1	1	1
	hkras / STAND-Y13-259	0.679374	0.374687	0.299432	0.0519667	0.281778	0.337447
	hkras / STAND-A36	1.35112	0.881141	0.970362	0.554436	0.875914	0.926595

## Sheet: Figure 10
Data for Figure 10c		1	2	3	average
	3Flag-Y13-259	12.2302	15.171	13.6627	13.688
	Myc-Y13-259	60.5054	61.9897	58.3816	60.2922
	3Flag-A36-HA	96.366	93.3983	85.4344	91.7329
	PBS(-)	100	100	100	100
Data for Figure 10f
	STAND-Y13-259							STAND-A36								Myc-Y13-259
	#1	#2	#3	#4	#5	#6		#1	#2	#3	#4	#5	#6	#7		#1	#2	#3	#4	#5
Day1	1	1	1	1	1	1	Day1	1	1	1	1	1	1	1	Day1	1	1	1	1	1
Day2	0.8	0.98	1	1	1	1	Day2	1.37143	1	1.16667	1	1.30612	1	1.125	Day2	1	1.3	1.4	1.30612	1.36111
Day3	0.75	0.7	0.8	0.612245	1	0.875	Day3	1.37143	1.22449	1.16667	1.40625	1.30612	0.857143	1.125	Day3	1.875	1.3	2.1	2.7551	1.36111
Day4	0.833333	0.7	0.525	0.714286	1.1	0.875	Day4	1.48571	1.22449	1.66667	1.40625	1.95918	0.857143	1.125	Day4	1.875	1.75	2.4	3.06122	1.75
Day5							Day5								Day5
Day6							Day6								Day6
Day7	0.833333	0.7	0.75	0.734694	1.92	0.984375	Day7	1.48571	1.10204	2.28571	1.5625	2.44898	1.71429	1.64062	Day7	3.15	2.8	3.42857	4.04082	2.91667
Day8	1.4	0.9	1.25	0.714286	2.2	0.984375	Day8	1.85714	2.20408	2.57143	1.5625	2.7551	1.71429	1.875	Day8	3.15	3.15	3.77143	5.87755	3.33333
Day9	1	1	1.25	0.714286	1.92	0.875	Day9	2.14286	2.04082	2.57143	2.625	3.36735	1.71429	2.0625	Day9	3.15	4.4	8.17143	6.36735	4.125
Day10	1.16667	1.28	1.125	0.714286	1.92	0.875	Day10	3.21429	1.71429	3.14286	3.09375	3.36735	2	2.25	Day10	3.4125	5.175	8.57143	7.34694	4.5
Day11	1.28333	2	1.5	0.714286	1.92	1.3125	Day11	3.64286	2.20408	3.85714	3.375	3.36735	2	2.75	Day11	4.55	6	9.14286	7.95918	5.41667
Day12							Day12								Day12
Day13							Day13								Day13
Day14	1.28333	1.92	1.5	1.46939	3.6	1.6875	Day14	4.37143	1.95918	3.92857	4.125	4.93878	3.42857	4.6875	Day14	4.55	10	15.7143	11.4796	5.95833
Day15	2.4	2.64	2	1.92857	3.9	2.10938	Day15	5.2	2.93878	4.64286	5.15625	5.87755	3.42857	5.58594	Day15	6.125	8.33333	14.4	11.4796	5.95833
Day16	2.4	2.8	3.375	1.92857	4.2	3.09375	Day16	8	2.93878	5.89286	5.0625	7.95918	5.87755	6.44531	Day16	6.5625	7.5	13.2	11.4796	5.95833
Day17	2.925	3.2	4.05	3.26531	5.4	3.09375	Day17	10.7143	4.89796	6.96429	8.125	9.28571	6.53061	7.03125	Day17	6	7.5	13.2	13.0612	8.55556
Day18	2.925	2.8	3.6	2.20408	5.76	3.75	Day18	10.7143	4.95918	8.57143	9.75	9.28571	7.34694	7.5	Day18	6	8.66667	15.0857	13.0612	9.16667
Day19							Day19								Day19
Day20							Day20								Day20
Day21	4.33333	2.8	6	2.44898	7.14	3.75	Day21	16.0286	6.12245	10.7143	12.1875	10.7143	8.08163	7.96875	Day21	5.95	8.66667	18.8571	14.7449	9.16667
Day22	3.9	4	6.5	3.26531	8.16	6.09375	Day22	16.7571	6.12245	10.7143	12.1875	11.1429	10.102	10.3594	Day22	10	13	22.2857	15.6122	10
Day23	4.66667	3.36	7.5	2.44898	8.16	6.01562	Day23	16.7571	7.34694	13.3929	15.2344	16.0714	12.2449	10.9688	Day23	10.5	16.875	25.7143	22.0408	13.5417
Day24	4.66667	3.36	7.2	2.44898	10.08	6.70312	Day24	22.5	7.40816	17.1429	21.0938	16.0714	14.6939	10.9688	Day24	13.75	18.75	34.2857	25.7143	13.5417
Day25	5	3.84	6.75	2.85714	10.08	6.70312	Day25	22.5	7.40816		21.0938	15.6735	17.2857	13.5078	Day25	16.5	20	42.5	32.3265	14.5833
	Uncropped and unprocessed scans of the immuno blots

## Sheet: Supplementary Fig. 1 
	Uncropped and unprocessed scans of the immuno blots

[truncated: 3 more sheets: Supplementary Fig. 2, Supplementary Fig. 6, stability value of STAND-Y13-25]
